# Supplementary material for: Relationships between Pre- and Postcopulatory Sexually Selected Traits in Green Frogs (Lithobates clamitans)
Source: Integr Org Biol. 2025 Nov 6;7(1):obaf040. doi: 10.1093/iob/obaf040 (PMC12628315; doi:10.1093/iob/obaf040)
Supplement: obaf040_Supplemental_Files [file obaf040_supplemental_files.zip]

Archive with 3 entries (3 files):
- Final 0035_Supplemental Tables and Figure .docx
- Girard et al_data.xlsx
- Supplemental Figure 1.jpg
