# Supplementary material for: Relationships between Pre- and Postcopulatory Sexually Selected Traits in Green Frogs (Lithobates clamitans)
Source: Integr Org Biol. 2025 Nov 6;7(1):obaf040. doi: 10.1093/iob/obaf040 (PMC12628315; doi:10.1093/iob/obaf040)
Supplement: obaf040_Supplemental_Files [file obaf040_supplemental_files.zip › Girard et al_data.xlsx]

## Sheet: Girard et al_data
Examining the relationship between pre- and postcopulatory selected traits in Green Frogs (Lithobates clamitans)
Integrative and Organismal Biology
Maxwell Owen Girard1, Charlotte Joy Clark1, Ariel Frances Kahrl1,2,3
1 Department of Biology, Hamilton College, 198 College Hill Rd. Clinton, NY, USA 13323
2 ORCID: 0000-0002-1650-1227
3 Corresponding author. Email: akahrl@hamilton.edu

## Sheet: data
Male ID	Sperm count	Mass g	SVL mm	Forelimb L mm	Forelimb W mm	Toe W mm	Hue	Saturation	Brightness	VSL	Belly Area cm2	Yellow Belly Area cm 2	Percent Yellow Coverage	HeadL	FlagellumL	TotalL	Body Condition	PC1
6	26125000	43	70	16.4	7.2	3.4	48	52	51.9	8.56	26.45	11.05	41.78	20.1936	64.0583	84.2519	-0.0774376	-1.20397
7	129500000	39	69	14.4	5.9	4.3	52	54.1	50.8	6.54	21.126	10.648	50.4	22.5139	66.4542	88.9681	-0.0704443	-2.0369
8	9200000	42	80	14.5	7.7	3.8	48	58	46.2	6.04	23.362	15.624	66.88	21.6794	66.576	88.2553	0.0612468	-1.63196
9	1300000	45	73	14.4	10.7	4.7	48	62.4	40.6	10.63	23.06	18.108	78.53	19.7365	66.1185	85.855	-0.0454292	0.0453508
10	3400000	26.5	57	14.2	8.7	3	49	50.9	52.4	4.76	16.281	5.239	32.18	19.6912	63.6746	83.3658	-0.176877	-1.91033
11	13500000	28.25	69	15.2	5.8	3.5	49	53	48.7	10.14	16.177	9.88	61.07	21.5875	71.7141	93.3015	0.00017346	-2.22486
12	17700000	47.25	74	15.8	9.8	4.2	50	57	52.4	11.2	24.446	11.384	46.57	22.2117	66.3453	88.5569	-0.0425082	0.0255818
13	4900000	41.25	74	16.8	6.2	3.9	46	60.6	49.8	7.8	22.401	18.52	82.67	19.9827	63.7945	83.7772	-0.0127688	-1.07422
14	115000000	61.25	84	17.9	9.3	6.5	44	52.1	44.8	10.17	26.537	10.233	38.56	21.2131	59.7702	80.9833	0.0274127	2.29924
15	3200000	29	67	14.4	6.5	2.5	47	45	49.8	3.64	18.087	9.438	52.18	19.7529	67.8382	87.5911	-0.0349785	-2.97796
16	9300000	35	69	16.9	8.4	4	49	56.1	48.2	11.64	17.791	8.996	50.56	21.1299	64.0162	85.1461	-0.0467465	-0.127785
17	24400000	40	72	16.6	8.3	3.7	48	52.8	46.4	6.49	20.814	12.808	61.54	21.4618	62.2216	83.6833	-0.0334291	-0.49913
18	37300000	42.25	70	18.1	9	5.3	47	52.9	51.7	12.21	24.847	11.243	45.25	19.774	61.3408	81.1147	-0.0735843	1.49847
19	16500000	32.25	80	17.6	9.1	4.9	44	52.3	53.9	11.82	23.304	13.915	59.71	21.1597	64.9978	86.1574	0.119094	1.04575
20	2100000	33.25	79	16.6	9.3	4	48	52.6	55.1	4.7	25.276	6.713	26.56	20.3903	63.6185	84.0088	0.0998277	0.0753698
21	5900000	32.25	79	16.8	8.8	4.1	46	53.8	48.4	3.72	24.704	16.324	66.08	21.8226	65.3469	87.1695	0.106515	0.0428393
22	10200000	19.25	69	14.1	7.3	4.3	46	55.5	44.5	4.52	19.415	9.007	46.39	18.3545	65.2813	83.6359	0.0841747	-1.6439
23	52300000	39.25	76	17.3	8.4	4.4	48	57.5	49	11.19	23.074	8.259	35.79	19.4947	65.4148	84.9095	0.0247832	0.316717
24	49300000	52.25	82	18.3	10.6	3	43	52.1	50.5	8.91	30.295	18.764	61.94	20.0495	65.3552	85.4047	0.0381182	0.704794
25	81300000	57.25	84	16.8	9.6	5.4	44	55.2	49.2	7.85	27.505	25.408	92.38	19.7295	66.9816	86.7111	0.0422026	1.19077
26	21100000	57.25	81	17.1	8.4	5.6	48	55.1	46.8	7.12	27.845	17.064	61.28	23.0384	62.0041	85.0425	0.00583495	1.00359
27	3600000	56	79	17.6	9.9	5.2	47	64.4	46.4	11.31	29.29	28.123	96.02	19.786	64.8379	84.6239	-0.0143319	1.54431
28	86800000	50.25	76	16.7	10.3	3.9	45	63	50.8	9.49	28.093	19.174	68.25	21.775	64.8352	86.6102	-0.0293206	0.436309
29	2200000	55.25	84	16.6	11.6	4.3	45	55.9	50.9	8.95	30.632	29.419	96.04	23.5207	67.2427	90.7634	0.0499898	1.14346
31	275000000	42	76	16.8	10.5	4.5	46	47.6	58.1	11.94	26.831	13.421	50.02	20.9507	68.3954	89.3461	0.0099535	0.948058
32	6800000	32	70	17.2	8.5	3.8	49	42.5	56	2.93	23.789	17.118	71.96	24.8792	65.2267	90.1059	-0.0127334	-0.0811253
33	120000000	44	70	19.1	9.1	4.6	48	35.7	56.7	16.35	27.853	13.529	48.57	20.5414	64.0366	84.578	-0.0824721	1.54376
34	65750000	28	67	15.7	9.6	3.2	50	39.2	55.4	13.48	22.993	13.84	60.19	21.7032	72.3832	94.0864	-0.0272938	-0.745915
35	328000000	50	80	17.3	10.5	5.7	47	47.8	60.4	13.64	29.932	18.751	62.65	23.4506	65.6799	89.1305	0.0230649	1.95824
36	383000000	43	80	16.8	9.8	4.5	47	36.8	51.2	11.97	25.774	15.818	61.37	19.825	67.8219	87.6469	0.0560938	0.682276
